# Supplementary material for: Detection of Bartonella schoenbuchensis and a novel sigmavirus within the microbiome of deer keds (Lipoptena cervi) from the United Kingdom
Source: Parasit Vectors. 2026 Jan 25;19:89. doi: 10.1186/s13071-025-07208-w (PMC12915030; doi:10.1186/s13071-025-07208-w)
Supplement: Supplementary file 3 — Supplementary Material 3. Concatenated MLST sequences. An alignment in FASTA format of the concatenated sequences of the six MLST sequences for the isolates from this study and Vogt et al. [38]. [file 13071_2025_7208_MOESM3_ESM.fasta]

>Bartonella melophagi (K-2C) | USA
GTCGTGAGATGTTGGGGTTAAGTCCCGCAACGAGCGCAACCCTCGCCCTTAGTTGCCAGCATTCAGTTGGGCACTCTAGGGGGACTGCCGGTGATAAGCCGAGAGGAAGGTGGGGATGACGTCAAGTCCTCATGGCCCTTACGGGCTGGGCTACACACGTGCTACAATGGTGGTGACAATGGGCAGCCAAACCGCAAGGTGGAGC-GCGTGAAAAAGGTATTTTGACTGTAGGTGTTGTAACAAAGCCATTTCAATTTGAAGGTGCACGCCGTATGAAAACAGCGGAAGCTGGTATAGAAGAATTACAAAAATCTGTTGATACATTAATTGTTATTCCTAACCAAAATCTATTTCGTATTGCAGATGAAAAAACAACATTTGCCGATGCTTTTGCTATGGCTGATCAGGTGCTTTACTCTGGTGTTGCTTCTATCACGGATTTAATGATTAAAGAAGGATTGATTAATCTTGACTTTGCTGATGTTCGTTCTGTTATGCATGAAATGGGTCGTGCGATGATGGGAACAGGTGAGGCTTCTGGTGAAGGACGTGCTTTAAAAGCTGCTGAAGCTGCTATTGCAAATCCTCTGTTAGATGAAACCTCTATGTGTGGGGCTCGTGGTCTTTTGATTTCCATTACAGGGGGCCGTGATATGACTTTGTTTGAAGTGGATGAGGCTGCTAATCNNNNNNNNNNNNNNNNNNNNNNNNNNNNNNNNNNNNNNNNNNNNNNNNNNNNNNNNNNNNNNNNNNNNNNNNNNNNNNNNNNNNNNNNNNNNNNNNNNNNNNNNNNNNNNNNNNNNNNNNNNNNNNNNNNNNNNNNNNNNNNNNNNNNNNNNNNNNNNNNNNNNNNNNNNNNNNNNNNNNNNNNNNNNNNNNNNNNNNNNNNNNNNNNNNNNNNNNNNNNNNNNNNNNNNNNNNNNNNNNNNNNNNNNNNNNNNNNNNNNNNNNNNNNNNNNNNNNNNNNNNNNNNNNNNNNNNNNNNNNNNNNTGGGGACCAGCTCATGGTGGTGCTAATGAAGCATGCTTAAAAATGCTGCAAGAAATAGGTTCTATTGAAAAAATTCCTGAATTTATCGCACGTGCAAAAGATAAAAATGATCCTTTCCGTCTTATGGGCTTTGGCCACAGAGTTTATAAAAATTATGATCCACGTGCAAAACTTATGCAAAAAACCTGCCATGAAGTTTTAAAAGAACTAAATATTAAAGATGATCCACTTCTTGACATTGCTATGGAGCTTGAAAAAATTGCCTTGAGTGATGAATACTTTATTGAAAAAAAGCTCTATCCTAATGTTGATTTCTATTCTGGAATTACATTAAAAGCTTTAGGCTTTCCTACCGAAANNNNNNNNNNNNNNNNNNNNNNNNNNNNNNNNNNNNNNNNNNNNNNNNNNNNNNNNNNNNNNNNNNNNNNNNNNNNNNNNNNNNNNNNNNNNNNNNNNNNNNNNNNNNNNNNNNNNNNNNNNNNNNNNNNNNNNNNNNNNNNNNN-NNNNNNNNNNNNNNNNNNNNNNNNNNNNNNNNNNNNNNNNNNNNNNNNNNNNNNNNNNNNNNNNNNNNNNNNNNNNNNNNNNNNNNNNNNNNNNNNNNNNNNNNNNNNNNNNNNNNNNNNNNNNNNNNNNNNNNNNNNNNNNNNNNNNNNNNTTCTACACATTATGATGTAGAGACTATAGAAATTGGTGCATCAATTGCGTGTTCAGGTATTTGTCTAACCGTTGTTGAACGTGAGCTAAAACATGCGAATGCTAATTGCTTTGTTGTAGAAGCATGGAAAGAAGCATTGTGTTTAACTAATCTTGTTCAATGGACAAAAGGGACTTTTGTTAATTTGGAGCGTTCATTGCGGCTTGGTGGTGAGATAGGTGGGCATTTGGTTTCTGGCCACGTTGATGGTTTGGCTGAGATCATTGATCAAAAAAATGAAGGTGATGCAATTCGTTTTTATTTAAGAGCTTCAATGCGGTTAGCGCCTTTTATTGCAGAAAAAGGCTCTATTGCGCTTAACGGTACGTCTCTAACCGTTAATTGTATTGAAAATAATATTTTTGATGTTCTTATTATTCGCCATACACTTGAAATGACAACATGGGGGCAGGCTAAAGTGAGGGACCAAGTGAATTTAGAAGTTGATCAGCTTGCTACACCAGATTTTGAAGGATCCAAATCTTCTGTTGCACGAATAACAATACGCGTTGCATCAACCTGATCAACAATACCACCACGTTTTGCGCCAATAGCAGCACCAGAATCACGAGCAACTATCGCTTCCATACCTGTACCAACAAATGGTGCCTCAGCACGTATAAGTGGAACCGCTTGACGCTGCATGTTTGAACCCATCAACGCACGGTTTGCGTCATCATTTTCCAAAAATGGAATAAGAGCAGCAGCCACTGAAACTAACTGTTTTGGTGAAACATCCATCAAATCCACATGATCACGTGGAGCCATCAAAACTTCACCTGCATGACGGCAAACTACAAACTCTTCCGTAAAACGCCCTTCTGAATCTAATGAAGAATTAGCCTGAGCTACATAATGTTTCGATTCTTCCATTGCAGAAAGGTAAATTACCTCTGTTGTCACTTTACCATCAATAATTTTGCGATATGGACTTTCAATAAAGCCATATTTATTAACTCGTGCAAATGTTGCTAAAGAATTAATAAGACCAATATTAGGACCTTCTGGTGTTTCAATT
>Bartonella schoenbuchensis (118HE) | Germany
GTCGTGAGATGTT-GGGTTAAGTCCCGCAACGAGCGCAACCCTCGCCCTTAGTTGCCAGCATTAAGTTGGGCACTCTAGGGGGACTGCCGGTGATAAGCCGAGAGGAAGGTGGGGATGACGTCAAGTCCTCATGGCCCTTACGGGCTGGGCTACACACGTGCTACAATGGTGGTGACAATGGGCAGCGAAACCGCAAGGTGGAGCNNNNNNNNNNNNNNNNNNNNNNNNNNNNNNNNNNNNNNNNNNNNNNNNNNNNNNNNNNNNNNNNNNNNNNNNNNNNNNNNNNNNNNNNNNNNNNNNNNNNNNNNNNNNNNNNNNNNNNNNNNNNNNNNNNNNNNNNNNNNNNNNNNNNNNNNNNNNNNNNNNNNNNNNNNNNNNNNNNNNNNNNNNNNNNNNNNNNNNNNNNNNNNNNNNNNNNNNNNNNNNNNNNNNNNNNNNNNNNNNNNN-NNNNNNNNNNNNNNNNNNNNNNNNNNNNNNNNNNNNNNNNNNNNNNNNNNNNNNNNNNNNNNNNNNNNNNNNNNNNNNNNNNNNNNNNNNNNNNNNNNNNNNNNNNNNNNNNNNNNNNNNNNNNNNNNNNNNNNNNNNNNNNNNNNNNNNNNNNNNNNNNNNNNNNNNNNNNNNNNNNNNNNNNNNNNNNNNNNNNNNNNNNNNNNNNNNNNNNNNNNNNNNNNNNNNNNNNNNNNNNNGATCGCTTCTATTCGTCTTATTGCAAAAGTTCCAACTCTTGCTGCTATGGCTTATAAATACAGCATCGGACAACCTTTTGTTTATCCACGTAACGATCTTAGCTATGCTGCAAATTTCCTTCACATGTGCTTTTCTGTTCCTTGTGAAGAATACAAAGTTAATCCAGTTCTTGCGCGAGCTATGGACCGAATCTTTACTCTGCATGCAGATCATGAACAAAACGCATCCACATCAACCGTACGTCTGGCAGGTTCATCAGGAGCAAATCCGTTTGCGTGTATTGCAGCAGGTGTTGCGTGCCTTTGGGGGCCAGCCCATGGTGGTGCTAATGAAGCATGCTTAAAAATGCTGCAAGAAATAGGTTCTATTGAAAAAATTCCTGAATTTATCGCACGTGCAAAAGATAAAAATGATCCTTTCCGTCTTATGGGCTTTGGTCACAGAGTTTATAAAAATTATGATCCACGTGCAAAACTTATGCAAAAAACCTGCCATGAAGTTTTAAAAGAATTAAATATTAAAGATGATCCACTTCTTGACATTGCTATGGAGCTTGAAAAAATTGCCTTAAGTGATGAATACTTTATTGAAAAAAAGCTTTATCCTAATGTTGATTTCTATTCTGGAATTACATTAAAAGCTCTAGGCTTTCCTACTGAAATATATCGGTCCGCTTGTAAAAACTGTTATGACACGGTGTATTCATTGCACCCGTTGTGTTCGTTTTACGACAGAAGTTGCAGGTGTTTCAGAGCTTGGTTTAATTGGTCGTGGTGAAGATGCTGAAATTACGACCTATCTTGAAAAAGCAATGACATCTGAATTACAGGGGAATGTTATTGATCTTTGTCCGGTAGGTGCTTTAACCTCAAAACCTTATGCATTTCATGCGCGTCCATGGGAATTAACTAAGACAGAATCAATTGATGTGATGGATGCGCTTGGTAGTGCCATTCGT-TTCTACACATTATGATGTAGAGACTATGGAAATTGGCGCATCAATTGCGTGTTCAGGTATTTGTCTAACCGTTATTGAACGTGAGCTAAAACAGGCGAATGCTAATTGCTTTGTTGTAGAAGCATGGAAAGAAGCATTGTGTTTGACTAATCTTGCTCAATGGACAAAAGGGACTTTTGTTAATTTGGAGCGTTCATTGCGACTTGGTGATGAGATAGGTGGGCATTTGGTTTCTGGTCACGTTGATGGTTTGGCTGAGATCGTTGATCAAAAAAATGAAGGTGATGCAATTCGTTTTTATTTAAAAGCTTCAATGCGGTTAGCGCCTTTTATTGCAGAAAAAGGCTCTATTGCGCTTAACGGTACATCTCTAACCGTTAATTGTATTGAAAATAATATTTTTGATGTTCTTATTATTCGCCATACGCTTGAAATGACAACATGGGGGCAGGCTAAAGTGGGGGACCAAGTGAATTTAGAAATTGATCAGCTTGCTACACCAGATTTTGAAGGATCCAAATCTTCTGTTGCACGAATAACAATACGTGTTGCATCAACCTGATCAACAATACCACTACGTTTTGCGCCAATAGCAGCACCAGAATCACGAGCAACTATCGATTCCATACCTGTACCAACAAATGGTGCCTCAGCACGTATAAGTGGAACCGCTTGACGTTGCATGTTTGAACCCATCAATGCACGGTTTGCGTCATCATTTTCCAAAAATGGAATAAGAGCAGCAGCCACTGAAACCAACTGCTTTGGTGAAACATCCATCAAATCCACATGATCACGTGGAGCCATCAAAACTTCACCTGCGTGACGGCAAACTACAAATTCTTCCGTAAAACGCCCCTCTGAATCTAATGAAGAATTAGCCTGAGCTACATAATGTTTTGATTCTTCCATTGCAGAAAGGTAAATCACCTCTGTTGTCACTTTACCGTCAATAATTTTGCGATATGGACTTTCAATAAAGCCATATTTATTAACTCGTGCAAATGTTGCTAAAGAATTAATAAGACCAATATTAGGACCTTCTGGTGTTTCAATT
>Bartonella sp. (WD 16.2) | Japan
GTCGTGAGATGTT-GGGTTAAGTCCCGCAACGAGCGCAACCCTCGCCCTTAGTTGCCAGCATTCAGTTGGGCACTCTAGGGGGACTGCCGGTGATAAGCCGAGAGGAAGGTGGGGATGACGTCAAGTCCTCATGGCCCTTACGGGCTGGGCTACACACGTGCTACAATGGTGGTGACAATGGGCAGCCAAACCGCAAGGTGGAGC-NCGTGAAAAAGGAATTTTGACTGTAGGTGTTGTAACAAAGCCATTTCAATTTGAAGGTGCACGTCGTATGAAAACAGCGGAAGCTGGTATAGAAGAATTGCAAAAATCTGTTGATACATTGATTGTTATTCCTAACCAAAATCTATTTCGTATTGCAGATGAAAAAACAACATTTGCCGATGCTTTTGCTATGGCTGATCAGGTGCTTTATTCCGGTGTTGCTTCCATCACGGACTTAATGATTAAAGAAGGGTTGATTAATCTTGATTTTGCTGATGTTCGTTCTGTTATGCATGAAATGGGTCGTGCGATGATGGGAACAGGTGAGGCTTCTGGTGAAGGACGTGCTTTAAAAGCAGCTGAAGCTGCTATTGCAAATCCGCTGTTAGATGAAACCTCTATGTGTGGAGCTCGTGGTCTTTTGATTTCCATTACAGGGGGTCGTGATATGACTTTGTTTGAAGTGGATGAGGCTGCTAATCGATCGCTTCTATTCGTCTTATCGCAAAAGTTCCAACTCTTGCTGCTATGGCTTACAAATATAGCATTGGACAACCTTTCATTTACCCACGTAATGATCTT-GTTATGCTGCAAATTTCCTTCACATGTGTTTTGCTGTTCCTTGCGAAGAATACAAAGTTAATCCAGTTCTTGCACGAGCTATGGATCGAATCTTTACTCTACATGCAGATCATGAACAAAACGCATCCACATCAACCGTACGTCTTGCAGGTTCATCAGGAGCTAATCCGTTTGCGTGTATTGCAGCAGGTGTTGCATGCCTTTGGGGACCAGCTCATGGTGGTGCTAACGAAGCATGCCTAAAAATGTTACAAGAAATAGGTTCTATTGAAAAAATTCCTGAATTTATCGCACGTGCAAAAGATAAAAATGATCCTTTTCGCCTTATGGGCTTTGGCCACCGAGTCTATAAAAATTATGATCCTCGTGCAAAACTTATGCAAAAAACCTGTCATGAAGTTTTAAAAGAATTAAACATTCAAGATGATCCACTGCTTGATATTGCTATGGAACTTGAAAAAATTGCTCTGAATGATGAATACTTTATTGAAAAAAAGCTTTATCCTAATGTTGATTTCTATTCCGGAATTACATTAAAAGCTTTAGGCTTCCCTACCGAAATATATCGGTCCGCTTGTAAAAACTGTTATGACACGGTGTATTCATTGTACTCGTTGTGTTCGTTTTACGACAGAAGTTGCAGGTATTTCAGAGCTTGGTTTAATTGGTCGTGGTGAAGATGCTGAAATTACGACATATCTTGAAAAAGCAATGACATCTGAATTACAGGGAAACGTTATTGATCTTTGTCCGGTGGGTGCTTTAACCTCAAGACCTTATACATTTCATGCGCGTCCATGGGAATTAACTAAGACAGAATCAATTGATGTGATGGATGCACTTGGTAGTGCCATTCGC-TTCTACACATTATGATGTAGAGACTATAGAAATTGGTGCGTCAATTGCATGCTCAGGCATTTGTCTAACCGTTATTGAACGTGAGCTAAAACAAATGAATGCTAATTGCTTTGTTGTAGAAGCATGGAAAGAAGCGTTGTGTTTGACTAATCTTTCTCAATGGACAAAAGGGACTTTTGTTAATTTGGAACGTTCATTGCGGTTTGGTGATGAGATAGGTGGACATTTTGTTTCTGGCCACGTTGATGGTTTGGCTGAGATCGTTGATCAAAAAAATGAAGGTGATGCAATTCGTTTTTATTTAAAAACTTCAGTACGTTTGGCACCTTTTATTGCAGAAAAAGGTTCTGTTGCGCTTAATGGTACATCTCTAACCGTTAATTGTGTTGAAGATAATATTTTTGATATTCTTATTATTCGCCATACACTTGAAGTGACAACATGGGGGCAGGCTAAAGTCGGGGATCAAGTGAATTTAGAAGTTGACCAACTTGCTANNCCAGACTTTGAAGGATCCAAATCCTCCGTTGCACGAATAACAATACGTGTTGCATCAACCTGATCAACAATACCACCACGTTTTGCACCAATAGCAGCACCAGAATCACGGGCAACTATCGATTCCATACCTGTACCGACAAATGGCGCCTCAGCGCGTATAAGTGGAACTGCTTGACGCTGCATGTTTGACCCCATCAACGCACGGTTTGCATCATCATTTTCCAAAAATGGAATAAGAGCAGCAGCCACTGAAACCAACTGTTTTGGTGAAACATCCATCAAATCCACATGATCACGTGGAGCCATTAACACTTCACCTGCGTGACGACAAACTACAAATTCTTCTGTAAAACGTCCCTCTGAATCTAATGAAGAATTAGCTTGAGCCACATAATGTTTTGACTCTTCCATTGCAGAAAGGTAAATCACCTCTGTTGTCACTTTACCGTCAATAATCTTGCGATACGGACTTTCAATAAAACCATATTTATTAACTCGTGCAAATGTTGCTAAAGAATTAATAAGACCAATATTGGGACCTTCAGGTGTTTCAATT
>Bartonella dromedarii (24C) | Israel
GTCGTGAGATGTT-GGGTTAAGTCCCGCAACGAGCGCAACCCTCGCCCTTAGTTGCCAGCATTAAGTTGGGCACTCTAGGGGGACTGCCGGTGATAAGCCGAGAGGAAGGTGGGGATGACGTCAAGTCCTCATGGCCCTTACGGGCTGGGCTACACACGTGCTACAATGGTGGTGACAATGGGCAGCGAAACCGCAAGGTGGAGC-ACGTGAAAAAGGTATTTTGACTGTAGGTGTGGTAACAAAGCCATTTCAATTTGAAGGTGCGCGCCGTATGAAAACCGCAGAAGCTGGTATAGAAGAATTGCAAAAATGTGTTGATACATTAATTGTTATTCCTAACCAAAATCTGTTTCGTATTGCAGATGAAAAAACAACATTTGCTGATGCTTTTGCCATGGCTGATCAGGTGCTTTACTCTGGTGTTGCTTCTATTACGGACTTAATGATTAAAGAAGGATTGATTAATCTTGACTTTGCTGATGTTCGTTCTGTTATGCATGAAATGGGTCGTGCGATGATGGGAACGGGTGAGGCATCTGGTGAAGGACGTGCTTTAAAAGCTGCTGAAGCTGCTATTGCTAATCCGCTGTTAGATGAAACTTCTATGTGTGGGGCTCGTGGTCTTTTGATTTCCATTACAGGGGGCCGTGATATGACTTTGTTTGAAGTAGATGAGGCTGCTAATCGATCGCTTCTATTCGTCTTATTGCAAAAGTTCCAACTCTTGCTGCTATGGCTTACAAATATAGCATTGGACAACCTTTCGTTTATCCACGTAACGATCTT-GTTATGCTGCAAATTTCCTCCATATGTGCTTTTCCGTTCCTTGTGAAGAATACAAGATTAATCCAGTTCTCGTGCGAGCTATAGATCGAATCTTTACTCTGCATGCAGATCATGAACAAAATGCATCCACATCAACTGTACGTCTTGCGGGCTCATCAGGAGCTAATCCGTTTGCGTGTATTGCAGCAGGTGTTGCGTGCCTTTGGGGGCCAGCTCATGGTGGTGCTAATGAAGCGTGTTTAAAAATGCTGCAAGAAATAGGTTCTATTGAAAAAATTCCTGAATTTATCGCACGTGCAAAAGATAAAAATGATCCTTTCCGTCTTATGGGTTTTGGTCACCGAGTCTATAAAAATTATGATCCACGTGCGAAACTTATGCAAAAAACCTGCCATGAAGTTTTAAAAGAACTAAACATTCAAGATGATCCACTTCTTGATATTGCTATGGAGCTTGAAAAAATTGCCCTAAATGATGAATACTTTATTGAAAAAAAGCTCTATCCTAATGTTGATTTCTATTCTGGAATTACATTAAAAGCTTTAGGCTTTCCTACCGAAATATATTGGTCCGCTTGTAAAAACTGTTATGACACGGTGTATCCATTGTACCCGTTGTGTTCGATTTACAACAGAAGTTGCAGGTGTTTCAGAACTTGGTTTAATTGGTCGTGGTGAAGATGCTGAAATTACGACCTATCTTGAAAAAGCAATGACATCTGAATTGCAAGGGAACGTTATTGATCTTTGTCCGGTGGGTGCTTTAACCTCAAAACCTTATGCATTTCACGCGCGTCCGTGGGAATTAGCTAAGACAGAATCAATTGATGTAATGGATGCGCTTGGTAGCGCTATTCGC-TTCTACACATTATGATGTAGAGACTATAGAAATTGGTGCATCAATTGCGTGTTCAGGCATTTGTCTAACAGTTGTTGAACGTGAGCTGAAACGAACAAACGCTAATTGCTTTGTTGTAGAAGCATGGAAAGAAGCATTGTGTTTGACTAATCTTTCTCAATGGACAAAAGGGACTTTTGTTAATTTGGAACGTTCATTACGGCTTGGTGATGAAATAGGTGGGCATTTGGTTTCTGGTCACGTTGATGGTTTGGCTGAAATCGTTGATCAAAAAAATGAAGGTGATGCAATTCGTTTTTATTTAAAAGCTTCAGTGCGGTTGGCGCCTTTTGTTGCAGAAAAAGGTTCTATTGCGCTTAACGGTACATCTCTAACTGTTAATAGTATTGAAGATAATATTTTTGATGTTCTTATTATTCGCCATACGCTTGAAATGACAACATGGGGGCAGGCTAAAGTCGGGGATCAAGTGAATTTAGAAGTTGATCAGCTTGCTACACCAGATTTTGAAGGATCTAGATCCTCCGTTGCACGAATAACAATACGTGTTGCATCAACCTGATCAACAATACCACCACGTTTTGCACCAATAGCAGCACCAGAATCACGAGCAACTATCGATTCCATACCTGTACCAACAAATGGTGCCTCGGCACGTATAAGTGGAACTGCTTGACGCTGCATGTTTGAACCCATCAGTGCGCGATTCGCGTCATCATTTTCTAGAAATGGAATAAGAGCAGCAGCTACTGAAACCAATTGTTTTGGTGAAACATCCATCAAATCCACATGATCACGTGGAGCCATCAAAACTTCACCTGCATGACGGCAAACTACAAACTCTTCCGTAAAACGCCCTTCTGAATCTAATACAGAATTAGCCTGAGCCACATAATGTTTTGATTCTTCCATTGCAGAAAGGTAAATCACCTCTGTTGTTACTTTACCGTCAATAATTTTGCGATATGGACTTTCAATAAAACCATATTTATTAACTCGTGCAAATGTTGCTAAAGAATTAATAAGACCAATATTGGGGCCTTCAGGCGTTTCAATT
>Bartonella chomelii (A828) | France
GTCGTGAGATGTT-GGGTTAAGTCCCGCAACGAGCGCAACCCTCGCCCTTAGTTGCCAGCATTCAGTTGGGCACTCTAGGGGGACTGCCGGTGATAAGCCGAGAGGAAGGTGGGGATGACGTCAAGTCCTCATGGCCCTTACGGGCTGGGCTACACACGTGCTACAATGGTGGTGACAATGGGCAGCGAAACCGCAAGGTGGAGC-GCGTGAAAAAGGTATTTTGACTGTAGGTGTTGTAACCAAGCCATTTCAATTTGAAGGTGCACGCCGTATGAAAACCGCGGAAGCTGGTATAGAAGAATTACAGAAATCTGTTGATACATTAATTGTTATTCCTAACCAAAATCTATTTCGTATTGCAGATGAAAAAACAACATTTGCCGATGCTTTTGCCATGGCTGATCAGGTGCTTTACTCTGGTGTTGCTTCTATCACGGACTTAATGATTAAAGAAGGGTTGATTAATCTTGACTTTGCTGATGTTCGTTCTGTTATGCATGAAATGGGTCGTGCGATGATGGGAACAGGTGAGGCTTCTGGTGAAGGACGTGCTTTAAAAGCTGCTGAAGCTGCTATTGCAAATCCGCTGTTAGATGAAACCTCTATGTGTGGGGCTCGTGGTCTTTTGATTTCCATTACAGGGGGCCGTGATATGACTTTGTTTGAAGTGGATGAGGCTGCTAATCGATCGCTTCTATTCGTCTTATTGCAAAAGTTCCAACTCTTGCTGCTATGGCTTATAAATACAGCATTGGACAACCTTTTGTTTATCCACGTAACGACCTT-GTTATGCTGCAAATTTCCTTCACATGTGCTTTTCTGTTCCTTGTGAAGAATACAAAGTTAATCCAGTTCTTGCGCGAGCTATGGACCGAATCTTCACTTTGCATGCAGATCATGAACAAAACGCATCCACATCAACCGTACGTCTGGCAGGTTCATCAGGAGCAAACCCGTTTGCGTGTATTGCAGCAGGTGTTGCGTGCCTTTGGGGGCCAGCCCATGGTGGTGCTAATGAAGCATGCTTAAAAATGCTGCAAGAAATAGGTTCTATTGAAAAAATTCCTGAATTTATCGCACGTGCAAAAGATAAAAATGATCCTTTCCGTCTTATGGGTTTTGGCCACAGAGTTTATAAAAATTACGATCCACGTGCAAAACTTATGCAAAAAACCTGCCATGAAGTTTTAAAAGAACTAAATATTAAAGATGATCCACTTCTTGACATTGCTATGGAGCTTGAAAAAATTGCCTTAAGTGATGAATACTTTATTGAAAAAAAGCTTTATCCTAATGTTGATTTCTATTCTGGAATTACATTAAAAGCTCTAGGCTTTCCTACTGAAATATATCGGTCCGCTTGTAAAAACTGTTATGACACGGTGTATTCATTGCACCCGTTGTGTTCGTTTTACGACAGAAGTTGCAGGTGTTTCAGAGCTTGGTTTAATTGGTCGTGGTGAAGATGCTGAAATTACGACCTATCTTGAAAAAGCAATGACATCTGAATTACAGGGGAATGTTATTGATCTTTGTCCGGTAGGCGCTTTAACCTCAAAACCTTATGCATTTCATGCGCGTCCATGGGAATTAACTAAGACAGAATCAATTGATGTGATGGATGCGCTTGGTAGTGCCATTCGT-TTCTACACATTATGATGTAGAGACTATAGAAATTGGTGCATCAATTGCGTGTTCAGGTATTTGTCTAACCGTTATTGAACATGAGCTAAAACAGGCGAATGTTAATTGCTTTGTTGTAGAAGCATGGAAAGAAGCATTGTGTTTGACTAATATTGCTCAATGGACAAAAGGGACTTTTGTTAATTTGGAGCGTTCATTGCGGCTTGGTGATGAGATAGGTGGGCATTTGGTTTCTGGTCACGTTGATGGTTTGGCTGAGATCGTTGATCAAAAAAATGAAGGTGATGCAATTCGTTTTTATTTAAAAGCTTCAATGCGGTTAGCGCCTTTTATTGCAGAAAAAGGCTCTATTGCGCTTAACGGTACATCTCTAACCGTTAATTGTATTGAAAATAATATTTTTGATGTTCTTATTATTCGCCATACGCTTGAAATGACAACATGGGGGCAGGCTAAAGTGGGGGACCAAGTGAATTTAGAAGTTGATCAGCTTGCTACACCAGATTTTGAAGGATCCAGATCCTCTGTTGCACGAATAACAATACGTGTCGCATCAACCTGATCAACAATACCACCACGTTTTGCGCCAATAGCAGCACCAGAATCACGAGCAACTATCGATTCCATACCCGTACCGACAAATGGTGCCTCAGCACGTATAAGTGGAACCGCTTGACGCTGCATGTTTGAACCCATCAACGCACGGTTTGCATCATCATTTTCCAAAAATGGAATAAGAGCAGCAGCCACAGAAACTAACTGTTTTGGTGAAACATCCATCAAATCCACATGATCACGTGGAGCCATCAAAACTTCACCTGCGTGACGGCAAACTACAAACTCTTCCGTAAAACGCCCCTCTAAATCTAATGAAGAATTAGCCTGAGCTACATAATGTTTTGATTCTTCCATTGCAGAAAGGTAAATCACCTCTGTTGTAACTTTACCGTCAATAATTTTGCGATATGGACTTTCAATAAAGCCATATTTATTAACTCGTGCAAATGTTGCTAAAGAATTAATAAGACCAATATTAGGACCTTCTGGTGTTTCAATT
>Bartonella chomelii (Ru34) | Spain
GTCGTGAGATGTT-GGGTTAAGTCCCGCAACGAGCGCAACCCTCGCCCTTAGTTGCCAGCATTAAGTTGGGCACTCTAGGGGGACTGCCGGTGATAAGCCGAGAGGAAGGTGGGGATGACGTCAAGTCCTCATGGCCCTTACGGGCTGGGCTACACACGTGCTACAATGGTGGTGACAATGGGCAGCGAAACCGCAAGGTGGAGC-GCGTGAAAAAGGTATTTTGACTGTAGGTGTTGTAACCAAGCCATTTCAATTTGAAGGTGCACGCCGTATGAAAACAGCGGAAGCTGGTATAGAAGAATTACAAAAATCTGTTGATACATTAATTGTTATTCCTAACCAAAATCTATTTCGTATTGCAGATGAAAAAACAACATTTGCCGATGCTTTTGCTATGGCTGATCAGGTGCTTTACTCTGGTGTTGCTTCTATCACGGACTTAATGATTAAAGAAGGGTTGATTAATCTTGACTTTGCTGATGTTCGTTCTGTTATGCATGAAATGGGTCGTGCGATGATGGGAACAGGTGAGGCTTCTGGTGAAGGACGTGCTTTAAAAGCTGCTGAAGCTGCTATTGCAAATCCGCTGTTAGATGAAACCTCTATGTGTGGGGCTCGTGGTCTTTTGATTTCCATTACAGGGGGTCGTGATATGACTTTGTTTGAAGTGGATGAGGCTGCTAATCGATCGCTTCTATTCGTCTTATTGCAAAAGTTCCAACTCTTGCTGCTATGGCTTATAAATACAGCATTGGACAGCCTTTTGTTTATCCACGTAATGATCTT-GTTATGCTGCAAATTTCCTTTACATGTGCTTTTCTGTTCCTTGTGAAGAATACAAAGTTAATCCAGTTCTTGCACGAGCTATGGATCGAATCTTCACTCTGCATGCAGATCATGAACAAAACGCATCCACATCAACCGTACGTCTGGCAGGTTCATCAGGAGCAAATCCGTTTGCGTGTATTGCAGCAGGTGTTGCGTGTCTTTGGGGGCCAGCCCATGGTGGTGCTAATGAAGCATGCTTAAAAATGCTGCAAGAAATAGGCTCTATTGAAAAAATTCCTGAATTTATCGCACGTGCAAAAGATAAAAATGATCCTTTCCGTCTTATGGGCTTTGGCCACCGAGTCTATAAAAATTATGATCCACGTGCAAAACTTATGCAAAAAACCTGCCATGAAGTTTTAAAAGAACTCAATATTCAAGATGATCCACTTCTTGACATTGCTATGGAGCTTGAAAAAATTGCCTTAAGTGATGAATACTTTATTGAAAAAAAGCTTTATCCTAATGTTGATTTCTATTCTGGAATTACATTAAAAGCTCTAGGCTTTCCTACCGAAATATATCGGTCCGCTTGTAAAAACTGTTATGACACGGTGTATTCATTGCACCCGTTGTGTTCGTTTTACGACAGAAGTTGCAGGTGTTTCAGAGCTTGGTTTAATTGGTCGTGGTGAAGATGCTGAAATTACGACTTATCTTGAAAAAGCAATGACATCTGAATTACAGGGAAATGTTATTGATCTTTGTCCGGTAGGCGCTTTAACCTCAAAACCTTATGCATTTCATGCGCGTCCATGGGAATTGACTAAGACAGAATCAATTGATGTGATGGATGCGCTTGGTAGTGCCATTCGT-TTCTACACATTATGATGTAGAGACTATAGAAATTGGTGCATCAATTGCGTGTTCAGGTATTTGTCTAACCGTTATTGAACATGAGCTAAAACAGGCGAATGTTAATTGCTTTGTTGTAGAAGCATGGAAAGAAGCATTGTGTTTGACTAATATTGCTCAATGGACAAAAGGGACTTTTGTTAATTTGGAGCGTTCATTGCGGCTTGGTGATGAGATAGGTGGGCATTTGGTTTCTGGTCACGTTGATGGTTTGGCTGAGATCGTTGATCAAAAAAATGAAGGTGATGCAATTCGTTTTTATTTAAAAGCTTCAATGCGGTTAGCGCCTTTTATTTCAGAAAAAGGCTCTATTGCGCTTAACGGTACATCTCTAACCGTTAATTGTATTGAAAATAATATTTTTGATGTTCTTATTATTCGCCATACGCTCGAAATGACAACATGGGGGCAGGCTAAAGTGGGAGACCAAGTGAATTTAGAAGTTGATCAGCTTGCTACACCAGATTTTGAAGGATCCAGATCCTCTGTTGCACGAATAACAATACGTGTCGCATCAACCTGATCAACAATACCACCACGTTTTGCGCCAATAGCAGCACCAGAATCACGAGCAACTATCGATTCCATACCCGTACCGACAAATGGTGCCTCAGCACGTATAAGTGGAACCGCTTGACGCTGCATGTTTGAACCCATCAACGCACGGTTTGCATCATCATTTTCCAAAAATGGAATAAGAGCAGCAGCCACAGAAACTAACTGTTTTGGTGAAACATCCATCAAATCCACATGATCACGTGGAGCCATCAAAACTTCACCTGCGTGACGGCAAACTACAAACTCTTCCGTAAAACGCCCCTCTGAATCTAATGAAGAATTAGCCTGAGCTACATAATGTTTTGATTCTTCCATTGCAGAAAGGTAAATCACCTCTGTTGTAACTTTACCGTCAATAATTTTGCGATATGGACTTTCAATAAAGCCATATTTATTAACTCGTGCAAATGTTGCTAAAGAATTAATAAGACCAATATTAGGACCTTCTGGTGTTTCAATT
>Bartonella schoenbuchensis (033MO) | Germany
GTCGTGAGATGTT-GGGTTAAGTCCCGCAACGAGCGCAACCCTCGCCCTTAGTTGCCAGCATTCAGTTGGGCACTCTAGGGGGACTGCCGGTGATAAGCCGAGAGGAAGGTGGGGATGACGTCAAGTCCTCATGGCCCTTACGGGCTGGGCTACACACGTGCTACAATGGTGGTGACAATGGGCAGCCAAACCGCAAGGTGGAGC-GCGTGAAAAAGGTATTTTGACTGTAGGTGTTGTAACAAAGCCATTTCAATTTGAAGGTGCACGCCGTATGAAAACAGCGGAAGCTGGTATAGAAGAATTACAAAAATCTGTTGATACATTAATTGTTATTCCTAACCAAAATCTATTTCGTATTGCAGATGAAAAAACAACATTTGCCGATGCTTTTGCTATGGCTGATCAGGTGCTTTACTCTGGTGTTGCTTCTATCACGGATTTAATGATTAAAGAAGGATTGATTAATCTTGACTTTGCTGATGTTCGTTCTGTTATGCATGAAATGGGTCGTGCGATGATGGGAACAGGTGAGGCTTCTGGTGAAGGACGTGCTTTAAAAGCTGCTGAAGCTGCTATTGCAAATCCTCTGTTAGATGAAACCTCTATGTGTGGGGCTCGTGGTCTTTTGATTTCCATTACAGGGGGCCGTGATATGACTTTGTTTGAAGTGGATGAAGCTGCTAATCGATCGCTTCTATTCGTCTTATTGCAAAAGTTCCAACTCTTGCTGCTATGGCTTATAAATACAGCATTGGACAACCTTTTGTTTATCCACGTAACGATCTTGGTTATGCTGCAAATTTCCTCCACATGTGCTTTTCTGTTCCTTGTGAAGAGTACAAAGTTAATCCAGTTCTTGCGCGAGCTATGGACCGAATCTTTACTCTACATGCAGATCATGAACAAAATGCATCCACATCAACCGTACGTCTGGCAGGTTCATCAGGAGCAAATCCGTTTGCGTGTATTGCAGCAGGTGTTGCGTGCCTTTGGGGACCAGCTCATGGTGGTGCTAATGAAGCATGCTTAAAAATGCTGCAAGAAATAGGTTCTATTGAAAAAATTCCTGAATTTATCGCACGTGCAAAAGATAAAAATGATCCTTTCCGTCTTATGGGCTTTGGCCACAGAGTTTATAAAAATTATGATCCACGTGCAAAACTTATGCAAAAAACCTGCCATGAAGTTTTAAAAGAACTAAATATTAAAGATGATCCACTTCTTGACATTGCTATGGAGCTTGAAAAAATTGCCTTGAGTGATGAATACTTTATTGAAAAAAAGCTCTATCCTAATGTTGATTTCTATTCTGGAATTACATTAAAAGCTTTAGGCTTTCCTACCGAAATATATCGGTCCGCTTGTAAAAACTGTTATGACACGGTGTATTCATTGCACCCGTTGTGTTCGTTTTACGACAGAAGTTGCAGGTGTTTCAGAGCTTGGTTTAATTGGTCGTGGTGAAGATGCTGAAATTACGACCTATCTTGAAAAAGCAATGACATCTGAATTACAGGGGAATGTTATTGATCTTTGTCCGGTGGGTGCTTTAACCTCAAAACCTTATGCATTTCATGCGCGTCCATGGGAATTAACTAAGACAGAATCAATTGATGTGATGGATGCACTTGGTAGTGCCATTCGT-TTCTACACATTATGATGTAGAGACTATAGAAATTGGTGCATCAATTGCGTGTTCAGGTATTTGTCTAACCGTTGTTGAACGTGAGCTAAAACATGCGAATGCTAATTGCTTTGTTGTAGAAGCATGGAAAGAAGCATTGTGTTTAACTAATCTTGTTCAATGGACAAAAGGGACTTTTGTTAATTTGGAGCGTTCATTGCGGCTTGGTGGTGAGATAGGTGGGCATTTGGTTTCTGGCCACGTTGATGGTTTGGCTGAGATCATTGATCAAAAAAATGAAGGTGATGCAATTCGTTTTTATTTAAGAGCTTCAATGCGGTTAGCGCCTTTTATTGCAGAAAAAGGCTCTATTGCGCTTAACGGTACGTCTCTAACCGTTAATTGTATTGAAAATAATATTTTTGATGTTCTTATTATTCGCCATACACTTGAAATGACAACATGGGGGCAGGCTAAAGTGAGGGACCAAGTGAATTTAGAAGTTGATCAGCTTGCTACACCAGATTTTGAAGGATCCAAATCTTCTGTTGCACGAATAACAATACGCGTTGCATCAACCTGATCAACAATACCACCACGTTTTGCGCCAATAGCAGCACCAGAATCACGAGCAACTATCGCTTCCATACCTGTACCAACAAATGGTGCCTCAGCACGTATAAGTGGAACCGCTTGACGCTGCATGTTTGAACCCATCAACGCACGGTTTGCGTCATCATTTTCCAAAAATGGAATAAGAGCAGCAGCCACTGAAACTAACTGTTTTGGTGAAACATCCATCAAATCCACATGATCACGTGGAGCCATCAAAACTTCACCTGCATGACGGCAAACTACAAACTCTTCCGTAAAACGCCCTTCTGAATCTAATGAAGAATTAGCCTGAGCTACATAATGTTTCGATTCTTCCATTGCAGAAAGGTAAATTACCTCTGTTGTCACTTTACCATCAATAATTTTGCGATATGGACTTTCAATAAAGCCATATTTATTAACTCGTGCAAATGTTGCTAAAGAATTAATAAGACCAATATTAGGACCTTCTGGTGTTTCAATT
>Bartonella schoenbuchensis (LC102) | UK
GTCGTGAGATGTT-GGGTTAAGTCCCGCAACGAGCGCAACCCTCGCCCTTAGTTGCCAGCATTCAGTTGGGCACTCTAGG-GGACTGCCGGTGATAAGCCGAGAGGAAGGTGGGGATGACGTCAAGTCCTCATGGCCCTTACGGGCTGGGCTACACACGTGCTACAATGGTGGTGACAATGGGCAGCGAAACCGCAAGGTGGAGCCGCGTGAAAAAGGTATTTTGACTGTAGGTGTTGTAACCAAGCCATTTCAATTTGAGGGTGCACGCCGTATGAAAACAGCGGAAGCTGGTATAGAAGAATTACAAAAATCTGTCGATACATTAATTGTTATTCCTAACCAAAATCTATTTCGTATTGCAGATGAAAAAACAACATTTGCCGATGCTTTTGCTATGGCTGATCAGGTGCTTTACTCTGGTGTTGCTTCTATTACGGACTTAATGATTAAAGAAGGGTTGATTAATCTTGACTTTGCTGATGTTCGTTCTGTTATGCATGAAATGGGTCGTGCGATGATGGGAACAGGTGAGGCTTCTGGTGAAGGACGTGCTTTAAAAGCTGCTGAAGCTGCTATTGCAAATCCGCTGTTGGATGAAACCTCTATGTGTGGGGCTCGTGGTCTTTTGATTTCCATTACAGGGGGCCGTGATATGACTTTGTTTGAAGTGGATGAGGCTGCTAATCGATCGCTTCTATTCGTCTTATTGCAAAAGTTCCAACTCTTGCTGCTATGGCTTATAAATACAGCATCGGACAACCTTTTGTTTATCCACGTAACGATCTTGGTTATGCTGCAAATTTCCTTCACATGTGCTTTTCTGTTCCTTGTGAAGAATACAAAGTTAATCCAGTTCTTGCGCGAGCTATGGACCGAATCTTTACTCTACATGCAGATCATGAACAAAACGCATCCACATCAACCGTACGTCTGGCAGGTTCATCAGGAGCAAATCCGTTTGCGTGTATTGCAGCAGGTGTTGCGTGCCTTTGGGGGCCAGCTCATGGTGGTGCTAATGAAGCATGCTTAAAAATGCTGCAAGAAATAGGTTCTATTGAAAAAATTCCTGAGTTTATCGCACGTGCAAAAGATAAAAATGATCCTTTCCGTCTTATGGGCTTTGGCCACAGAGTTTATAAAAATTACGATCCACGTGCAAAACTTATGCAAAAAACCTGCCATGAAGTTTTAAAAGAACTAAATATTAAAGATGANNNNNNNNNNNNNNNNNCTATGGAGCTTGAAAAAATTGCCTTAAGTGATGAATACTTTATTGAAAAAAAGCTTTATCCTAATGTTGATTTCTATTCTGGAATTACATTAAAAGCTCTAGGCTTTCCTACTGAAATATATCGGTCCGCTTGTGAAAACTGTTATGACACGGTGTATTCATTGTACCCGTTGTGTTCGTTTTACGACAGAAGTCGCAGGTGTTTCAGAGCTTGGTTTAATTGGTCGTGGTGAAGATGCTGAAATTACAACCTATCTTGAAAAAGCAATGACATCTGAATTACAGGGGAATGTTATTGATCTTTGTCCGGTAGGTGCTTTAACCTCAAAACCTTATGCATTTCATGCGCGTCCATGGGAATTAACTAAGACGGAATCAATTGATGTGATGGATGCACTTGGTAGTGCCATTCGTTTTCTACACATTATGATGTAGAGACTATAGAAATTGGCGCATCAATTGCGTGTTCAGGTATTTGTCTAACCGTTATTGAACGTGAGCTAAAACAAGCGAATGCTAATTGCTTTGTTGTAGAAGCATGGAAAGAAGCATTGTGTTTGACTAATATTGCTCAATGGACAAAAGGGACTTTTGTTAATTTGGAGCGTTCATTGCGGCTTGGTGATGAGATAGGTGGGCATTTGGTTTTTGGTCACGTTGATGGTTTGGCTGAGATCGTTGATCAAAAAAATGAAGGTGATGCAATTCGTTTTTATTTAAAAGCTTCAATGCGGTTAGCGCCTTTTATTGCAGAAAAAGGTTCTATTGCGCTTAACGGTACATCTCTAACCGTTAATTGTATTGAAAATAATATTTTTGATGTTCTTATTATTCGCCATACACTTGAAATGACAACATGGGGGCAGGCTAAAGTGGGGGACCAAGTGAATTTAGAAGNNNNNNNN-NNNNNNCACCAGATTTTGAAGGATCCAAATCTTCTGTTGCACGAATAACAATACGTGTTGCATCAACCTGATCAACAATACCACTACGTTTTGCGCCAATAGCAGCACCAGAATCACGAGCAACTATCGATTCCATACCTGTACCAACAAATGGTGCCTCAGCACGTATAAGTGGAACCGCTTGACGCTGCATGTTTGAACCCATCAATGCACGGTTTGCGTCATCATTTTCCAAAAATGGAATAAGAGCAGCAGCCACTGAAACTAACTGTTTTGGTGAAACATCCATCAAATCCACATGATCACGTGGAGCCATCAAAACTTCACCTGCGTGACGGCAAACTACAAACTCTTCCGTAAAACGCCCCTCTGAATCTAATGAAGAATTAGCCTGAGCTACATAATGTTTTGATTCTTCCATTGCAGAAAGGTAAATCACCTCTGTTGTCACTTTACCGTCAATAATTTTGCGATATGGACTTTCAATAAAGCCATATTTATTAACTCGTGCAAATGTTGCTAAAGAATTAATAAGACCAATATTAGGACCTTCTGGTGTTTCAATT
>Bartonella schoenbuchensis (LC103) | UK
GTCGTGAGATGTT-GGGTTAAGTCCCGCAACGAGCGCAACCCTCGCCCTTAGTTGCCAGCATTCAGTTGGGCACTCTAGG-GGACTGCCGGTGATAAGCCGAGAGGAAGGTGGGGATGACGTCAAGTCCTCATGGCCCTTACGGGCTGGGCTACACACGTGCTACAATGGTGGTGACAATGGGCAGCGAAACCGCAAGGTGGAGCCGCGTGAAAAAGGTATTTTGACTGTAGGTGTTGTAACCAAGCCATTTCAATTTGAGGGTGCACGCCGTATGAAAACAGCGGAAGCTGGTATAGAAGAATTACAAAAATCTGTCGATACATTAATTGTTATTCCTAACCAAAATCTATTTCGTATTGCAGATGAAAAAACAACTTTTGCCGATGCTTTTGCTATGGCTGATCAGGTGCTTTACTCTGGTGTTGCTTCTATTACGGACTTAATGATTAAAGAAGGGTTGATTAATCTTGACTTTGCTGATGTTCGTTCTGTTATGCATGAAATGGGTCGTGCGATGATGGGAACAGGTGAGGCTTCTGGTGAAGGACGTGCTTTAAAAGCTGCTGAAGCTGCTATTGCAAATCCGCTGTTGGATGAAACCTCTATGTGTGGGGCTCGTGGTCTTTTGATTTCCATTACAGGGGGCCGTGATATGACTTTGTTTGAAGTGGATGAGGCTGCTAATCGATCGCTTCTATTCGTCTTATTGCAAAAGTTCCAACTCTTGCTGCTATGGCTTATAAATACAGCATCGGACAACCTTTTGTTTATCCACGTAACGATCTTGGTTATGCTGCAAATTTCCTTCACATGTGCTTTTCTGTTCCTTGTGAAGAATACAAAGTTAATCCAGTTCTTGCGCGAGCTATGGACCGAATCTTTACTCTACATGCAGATCATGAACAAAACGCATCCACATCAACCGTACGTCTAGCAGGTTCATCAGGAGCAAATCCGTTTGCGTGTATTGCAGCAGGTGTTGCGTGCCTTTGGGGGCCAGCTCATGGTGGTGCTAATGAAGCATGCTTAAAAATGCTGCAAGAAATAGGTTCTATTGAAAAAATTCCTGAGTTTATCGCACGTGCAAAAGATAAAAATGATCCTTTCCGTCTTATGGGCTTTGGCCACAGAGTTTATAAAAATTACGATCCACGTGCAAAACTTATGCAAAAAACCTGCCATGAAGTTTTAAAAGAACTAAATATTAAAGATGATCCACTTCTTGACATTGCTATGGAGCTTGAAAAAATTGCCTTAAGTGATGAATNNNNNNNNNNNNNNNNNNNNNNNNNNNNNNNNNNNNNNNNNNNNNNNNNNNNNNNNNNNNNNNNNNNNNNNNNNNNNNNNNTATATCGGTCCACTTGTGAAAACTGTTATGACACGGTGTATTCATTGTACCCGTTGTGTTCGTTTTACGACAGAAGTTGCAGGTGTTTCAGAGCTTGGTTTAATTGGTCGTGGTGAAGATGCTGAAATTACAACCTATCTTGAAAAAGCAATGACATCTGAATTACAGGGGAATGTTATTGATCTTTGTCCGGTAGGTGCTTTAACCTCAAAACCTTATGCATTTCATGCGCGTCCATGGGAATTAACTAAGACGGAATCAATTGATGTGATGGATGCACTTGGTAGTGCCATTCGTTTTCTACACATTATGATGTAGAGACTATAGAAATTGGCGCATCAATTGCGTGTTCAGGTATTTGTCTAACCGTTATTGAACGTGAGCTAAAACAAGCGAATGCTAATTGCTTTGTTGTAGAAGCATGGAAAGAAGCATTGTGTTTGACTAATATTGCTCAATGGACAAAAGGGACTTTTGTTAATTTGGAGCGTTCATTGCGGCTTGGTGATGAGATAGGTGGGCATTTGGTTTTTGGTCACGTTGATGGTTTGGCTGAGATCGTTGATCAAAAAAATGAAGGTGATGCAATTCGTTTTTATTTAAAAGCTTCAATGCGGTTAGCGCCTTTTATTGCAGAAAAAGGTTCTATTGCGCTTAACGGTACATCTCTAACCGTTAATTGTATTGAAAATAATATTTTTGATGTTCTTATTATTCGCCATACNNNNNNNNNNNNNNNNNNNNNNNNNNNNNNNNNNNN-NNNNNNNNNNNNNNNNNNNNNNNNNNNNNNNNNNCACCAGATTTTGAAGGATCCAAATCTTCTGTTGCACGAATAACAATACGTGTTGCATCAACCTGATCAACAATACCACTACGTTTTGCGCCAATAGCAGCACCAGAATCACGAGCAACTATCGATTCCATACCTGTACCAACAAATGGTGCCTCAGCACGTATAAGTGGAACCGCTTGACGCTGCATGTTTGAACCCATCAATGCACGGTTTGCGTCATCATTTTCCAAAAATGGAATAAGAGCAGCAGCCACTGAAACTAACTGTTTTGGTGAAACATCCATCAAATCCACATGATCACGTGGAGCCATCAAAACTTCACCTGCGTGACGGCAAACTACAAACTCTTCCGTAAAACGCCCCTCTGAATCTAATGAAGAATTAGCCTGAGCTACATAATGTTTTGATTCTTCCATTGCAGAAAGGTAAATCACCTCTGTTGTCACTTTACCGTCAATAATTTTGCGATATGGACTTTCAATAAAGCCATATTTATTAACTCGTGCAAATGTTGCTAAAGAATTAATAAGACCAATATTAGGACCTTCTGGTGTTTCAATT
>Bartonella schoenbuchensis (LC104) | UK
GTCGTGAGATGTT-GGGTTAAGTCCCGCAACGAGCGCAACCCTCGCCCTTAGTTGCCAGCATTCAGTTGGGCACTCTAGG-GGACTGCCGGTGATAAGCCGAGAGGAAGGTGGGGATGACGTCAAGTCCTCATGGCCCTTACGGGCTGGGCTACACACGTGCTACAATGGTGGTGACAATGGGCAGCGAAACCGCAAGGTGGAGCCGCGTGAAAAAGGTATTTTGACTGTAGGTGTTGTAACCAAGCCATTTCAATTTGAGGGTGCACGCCGTATGAAAACAGCGGAAGCTGGTATAGAAGAATTACAAAAATCTGTCGATACATTAATTGTTATTCCTAACCAAAATCTATTTCGTATTGCAGATGAAAAAACAACTTTTGCCGATGCTTTTGCTATGGCTGATCAGGTGCTTTACTCTGGTGTTGCTTCTATTACGGACTTAATGATTAAAGAAGGGTTGATTAATCTTGACTTTGCTGATGTTCGTTCTGTTATGCATGAAATGGGTCGTGCGATGATGGGAACAGGTGAGGCTTCTGGTGAAGGACGTGCTTTAAAAGCTGCTGAAGCTGCTATTGCAAATCCGCTGTTGGATGAAACCTCTATGTGTGGGGCTCGTGGTCTTTTGATTTCCATTACAGGGGGCCGTGATATGACTTTGTTTGAAGTGGATGAGGCTGCTAATCGATCGCTTCTATTCGTCTTATTGCAAAAGTTCCAACTCTTGCTGCTATGGCTTATAAATACAGCATCGGACAACCTTTTGTTTATCCACGTAACGATCTTGGTTATGCTGCAAATTTCCTTCACATGTGCTTTTCTGTTCCTTGTGAAGAATACAAAGTTAATCCAGTTCTTGCGCGAGCTATGGACCGAATCTTTACTCTACATGCAGATCATGAACAAAACGCATCCACATCAACCGTACGTCTAGCAGGTTCATCAGGAGCAAATCCGTTTGCGTGTATTGCAGCAGGTGTTGCGTGCCTTTGGGGGCCAGCTCATGGTGGTGCTAATGAAGCATGCTTAAAAATGCTGCAAGAAATAGGTTCTATTGAAAAAATTCCTGAGTTTATCGCACGTGCAAAAGATAAAAATGATCCTTTCCGTCTTATGGGCTTTGGCCACAGAGTTTATAAAAATTACGATCCACGTGCAAAACTTATGCAAAAAACCTGCCATGAAGTTTTAAAAGAACTAAATATTAAAGATGATCCACTTCTTGACATTGCTATGGAGCTTGAAAAAATTGCCTTAAGTGATGAATACTTTATTGAAAAAAAGCTTTATCCTAATGTTGATTTCTATTCTGGAATTACATTAAAAGCTCTAGGCTTTCCTACTGAAATATATCGGTCCACTTGTGAAAACTGTTATGACACGGTGTATTCATTGTACCCGTTGTGTTCGTTTTACGACAGAAGTTGCAGGTGTTTCAGAGCTTGGTTTAATTGGTCGTGGTGAAGATGCTGAAATTACAACCTATCTTGAAAAAGCAATGACATCTGAATTACAGGGGAATGTTATTGATCTTTGTCCGGTAGGTGCTTTAACCTCAAAACCTTATGCATTTCATGCGCGTCCATGGGAATTAACTAAGACGGAATCAATTGATGTGATGGATGCACTTGGTAGTGCCATTCGTTTTCTACACATTATGATGTAGAGACTATAGAAATTGGCGCATCAATTGCGTGTTCAGGTATTTGTCTAACCGTTATTGAACGTGAGCTAAAACAAGCGAATGCTAATTGCTTTGTTGTAGAAGCATGGAAAGAAGCATTGTGTTTGACTAATATTGCTCAATGGACAAAAGGGACTTTTGTTAATTTGGAGCGTTCATTGCGGCTTGGTGATGAGATAGGTGGGCATTTGGTTTTTGGTCACGTTGATGGTTTGGCTGAGATCGTTGATCAAAAAAATGAAGGTGATGCAATTCGTTTTTATTTAAAAGCTTCAATGCGGTTAGCGCCTTTTATTGCAGAAAAAGGTTCTATTGCGCTTAACGGTACATCTCTAACCGTTAATTGTATTGAAAATAATATTTTTGATGTTCTTATTATTCGCCATACACTTGAAATGACAACATGGGGGCAGGCTAAAGTGGGGGACCAAGTGAATTTAGAAGTTGATCAGCTTGCTC-ACCAGATTTTGAAGGATCCAAATCTTCTGTTGCACGAATAACAATACGTGTTGCATCAACCTGATCAACAATACCACTACGTTTTGCGCCAATAGCAGCACCAGAATCACGAGCAACTATCGATTCCATACCTGTACCAACAAATGGTGCCTCAGCACGTATAAGTGGAACCGCTTGACGCTGCATGTTTGAACCCATCAATGCACGGTTTGCGTCATCATTTTCCAAAAATGGAATAAGAGCAGCAGCCACTGAAACTAACTGTTTTGGTGAAACATCCATCAAATCCACATGATCACGTGGAGCCATCAAAACTTCACCTGCGTGACGGCAAACTACAAACTCTTCCGTAAAACGCCCCTCTGAATCTAATGAAGAATTAGCCTGAGCTACATAATGTTTTGATTCTTCCATTGCAGAAAGGTAAATCACCTCTGTTGTCACTTTACCGTCAATAATTTTGCGATATGGACTTTCAATAAAGCCATATTTATTAACTCGTGCAAATGTTGCTAAAGAATTAATAAGACCAATATTAGGACCTTCTGGTGTTTCAATT
>Bartonella schoenbuchensis (006HE) | Germany
GTCGTGAGATGTT-GGGTTAAGTCCCGCAACGAGCGCAACCCTCGCCCTTAGTTGCCAGCATTCAGTTGGGCACTCTAGGGGGACTGCCGGTGATAAGCCGAGAGGAAGGTGGGGATGACGTCAAGTCCTCATGGCCCTTACGGGCTGGGCTACACACGTGCTACAATGGTGGTGACAATGGGCAGCGAAACCGCAAGGTGGAGC-GCGTGAAAAAGGTATTTTGACTGTAGGTGTTGTAACCAAGCCATTTCAATTTGAAGGTGCACGCCGTATGAAAACAGCGGAAGCTGGTATAGAAGAATTACAAAAATCTGTTGATACATTAATTGTTATTCCTAACCAAAATCTATTTCGTATTGCAGATGAAAAAACAACATTTGCCGATGCTTTTGCTATGGCTGATCAGGTGCTTTACTCTGGTGTTGCTTCTATTACGGACTTAATGATTAAAGAAGGGTTGATTAATCTTGACTTTGCTGATGTTCGTTCTGTTATGCATGAAATGGGTCGTGCGATGATGGGAACAGGCGAGGCTTCTGGTGAAGGACGTGCTTTAAAAGCTGCTGAAGCTGCTATTGCAAATCCGCTGTTGGATGAAACCTCTATGTGTGGGGCTCGTGGTCTTTTGATTTCCATTACAGGGGGCCGTGATATGACTTTGTTTGAAGTGGATGAAGCTGCTAATCGATCGCTTCTATTCGTCTTATTGCAAAAGTTCCAACTCTTGCTGCTATGGCTTATAAATACAGCATCGGACAACCTTTTGTTTATCCACGTAACGATCTTGGTTATGCTGCAAATTTCCTTCACATGTGCTTTTCTGTTCCTTGTGAAGAATACAAAGTTAATCCAGTTCTTGCGCGAGCTATGGACCGAATCTTTACTCTACATGCAGATCATGAACAAAACGCATCCACATCAACCGTACGTCTGGCAGGTTCATCAGGAGCAAATCCGTTTGCGTGTATTGCAGCAGGTGTTGCGTGCCTTTGGGGACCAGCTCATGGTGG-ACTAATGAAGCATGCTTAAAAATGCTGCAAGAAATAGGTTCTATTGAAAAAATTCCTGAGTTTATCGCACGTGCAAAAGATAAAAATGATCCTTTCCGTCTTATGGGCTTTGGCCACAGAGTTTATAAAAATTACGATCCACGTGCAAAACTTATGCAAAAAACCTGCCATGAAGTTTTAAAAGAACTAAATATTAAAGATGATCCACTTCTTGACATTGCTATGGAGCTTGAAAAAATTGCCTTAAGTGATGAATACTTTATTGAAAAAAAGCTTTATCCTAATGTTGATTTCTATTCTGGAATTACATTAAAAGCTCTAGGCTTTCCTACTGAAATATATCGGTCCGCTTGTGA-AACTGTTATGACACGGTGTATTCATTGTACCCGTTGTGTTCGTTTTACGACAGAAGTCGCAGGTGTTTCAGAGCTTGGTTTAATTGGTCGTGGTGAAGATGCTGAAATTACAACCTATCTTGAAAAAGCAATGACATCTGAATTACAGGGGAATGTTATTGATCTTTGTCCGGTAGGTGCTTTAACCTCAAAACCTTATGCATTTCATGCGCGTCCATGGGAATTAACTAAGACAGAATCAATTGATGTGATGGATGCACTTGGTAGTGCCATTCGT-TTCTACACATTATGATGTAGAGACTATAGAAATTGGCGCATCAATTGCGTGTTCAGGTATTTGTCTAACCGTTATTGAACGTGAGCTAAAACAAGCGAATGCTAATTGCTTTGTTGTAGAAGCATGGAAAGAAGCATTGTGTTTGACTAATATTGCTCAATGGACAAAAGGGACTTTTGTTAATTTGGAGCGTTCATTGCGGCTTGGTGATGAGATAGGTGGGCATTTGGTTTCTGGTCACGTTGATGGTTTGGCTGAGATCGTTGATCAAAAAAATGAAGGTGATGCAATTCGTTTTTATTTAAAATCTTCAATGCGGTTAGCGCCTTTTATTGCAGAAAAAGGTTCTATTGCGCTTAACGGTATATCTCTAACCGTTAATTGTATTGAAAATAATATTTTTGATGTTCTTATTATTCGCCATACACTTGAAATGACAACATGGGGGCAGGCTAAAGTGGGGGACCAAGTGAATTTAGAAGTTGATCAGCTTGCTACACCAGATTTTGAAGGATCCAAATCTTCTGTTGCACGAATAACAATACGTGTTGCATCAACCTGATCAACAATACCACTACGTTTTGCGCCAATAGCAGCACCAGAATCACGAGCAACTATCGATTCCATACCTGTACCAACAAATGGTGCCTCAGCACGTATAAGTGGAACCGCTTGACGTTGCATGTTTGAACCCATCAATGCACGGTTTGCGTCATCATTTTCCAAAAATGGAATAAGAGCAGCAGCCACTGAAACTAACTGTTTTGGTGAAACATCCATCAAATCCACATGATCACGCGGAGCCATCAAAACTTCACCTGCGTGACGGCAAACTACAAACTCTTCCGTAAAACGCCCCTCTGAATCTAATGAAGAATTAGCCTGAGCTACATAATGTTTTGATTCTTCCATTGCAGAAAGGTAAATCACCTCTGTTGTCACTTTACCGTCAATAATTTTGCGATATGGACTTTCAATAAAGCCATATTTATTAACTCGTGCAAATGTTGCTAAAGAATTAATAAGACCAATATTAGGACCTTCTGGTGTTTCAATT
>Bartonella schoenbuchensis (R1) | Germany
GTCGTGAGATGTT-GGGTTAAGTCCCGCAACGAGCGCAACCCTCGCCCTTAGTTGCCAGCATTCAGTTGGGCACTCTAGGGGGACTGCCGGTGATAAGCCGAGAGGAAGGTGGGGATGACGTCAAGTCCTCATGGCCCTTACGGGCTGGGCTACACACGTGCTACAATGGTGGTGACAATGGGCAGCGAAACCGCAAGGTGGAGC-GCGTGAAAAAGGTATTTTGACTGTAGGTGTTGTAACCAAGCCATTTCAATTTGAGGGTGCACGCCGTATGAAAACAGCGGAAGCTGGTATAGAAGAATTACAAAAATCTGTCGATACATTAATTGTTATTCCTAACCAAAATCTATTTCGTATTGCAGATGAAAAAACAACTTTTGCCGATGCTTTTGCTATGGCTGATCAGGTGCTTTACTCTGGTGTTGCTTCTATTACGGACTTAATGATTAAAGAAGGGTTGATTAATCTTGACTTTGCTGATGTTCGTTCTGTTATGCATGAAATGGGTCGTGCGATGATGGGAACAGGTGAGGCTTCTGGTGAAGGACGTGCTTTAAAAGCTGCTGAAGCTGCTATTGCAAATCCGCTGTTGGATGAAACCTCTATGTGTGGGGCTCGTGGTCTTTTGATTTCCATTACAGGGGGCCGTGATATGACTTTGTTTGAAGTGGATGAGGCTGCTAATCGATCGCTTCTATTCGTCTTATTGCAAAAGTTCCAACTCTTGCTGCTATGGCTTATAAATACAGCATCGGACAACCTTTTGTTTATCCACGTAACGATCTT-GTTATGCTGCAAATTTCCTTCACATGTGCTTTTCTGTTCCTTGTGAAGAATACAAAGTTAATCCAGTTCTTGCGCGAGCTATGGACCGAATCTTTACTCTACATGCAGATCATGAACAAAACGCATCCACATCAACCGTACGTCTAGCAGGTTCATCAGGAGCAAATCCGTTTGCGTGTATTGCAGCAGGTGTTGCGTGCCTTTGGGGGCCAGCTCATGGTGGTGCTAATGAAGCATGCTTAAAAATGCTGCAAGAAATAGGTTCTATTGAAAAAATTCCTGAGTTTATCGCACGTGCAAAAGATAAAAATGATCCTTTCCGTCTTATGGGCTTTGGCCACAGAGTTTATAAAAATTACGATCCACGTGCAAAACTTATGCAAAAAACCTGCCATGAAGTTTTAAAAGAACTAAATATTAAAGATGATCCACTTCTTGACATTGCTATGGAGCTTGAAAAAATTGCCTTAAGTGATGAATACTTTATTGAAAAAAAGCTTTATCCTAATGTTGATTTCTATTCTGGAATTACATTAAAAGCTCTAGGCTTTCCTACTGAAATATATCGGTCCACTTGTGAAAACTGTTATGACACGGTGTATTCATTGTACCCGTTGTGTTCGTTTTACGACAGAAGTTGCAGGTGTTTCAGAGCTTGGTTTAATTGGTCGTGGTGAAGATGCTGAAATTACAACCTATCTTGAAAAAGCAATGACATCTGAATTACAGGGGAATGTTATTGATCTTTGTCCGGTAGGTGCTTTAACCTCAAAACCTTATGCATTTCATGCGCGTCCATGGGAATTAACTAAGACGGAATCAATTGATGTGATGGATGCACTTGGTAGTGCCATTCGT-TTCTACACATTATGATGTAGAGACTATAGAAATTGGCGCATCAATTGCGTGTTCAGGTATTTGTCTAACCGTTATTGAACGTGAGCTAAAACAAGCGAATGCTAATTGCTTTGTTGTAGAAGCATGGAAAGAAGCATTGTGTTTGACTAATATTGCTCAATGGACAAAAGGGACTTTTGTTAATTTGGAGCGTTCATTGCGGCTTGGTGATGAGATAGGTGGGCATTTGGTTTTTGGTCACGTTGATGGTTTGGCTGAGATCGTTGATCAAAAAAATGAAGGTGATGCAATTCGTTTTTATTTAAAAGCTTCAATGCGGTTAGCGCCTTTTATTGCAGAAAAAGGTTCTATTGCGCTTAACGGTACATCTCTAACCGTTAATTGTATTGAAAATAATATTTTTGATGTTCTTATTATTCGCCATACACTTGAAATGACAACATGGGGGCAGGCTAAAGTGGGGGACCAAGTGAATTTAGAAGTTGATCAGCTTGCTACACCAGATTTTGAAGGATCCAAATCTTCTGTTGCACGAATAACAATACGTGTTGCATCAACCTGATCAACAATACCACTACGTTTTGCGCCAATAGCAGCACCAGAATCACGAGCAACTATCGATTCCATACCTGTACCAACAAATGGTGCCTCAGCACGTATAAGTGGAACCGCTTGACGCTGCATGTTTGAACCCATCAATGCACGGTTTGCGTCATCATTTTCCAAAAATGGAATAAGAGCAGCAGCCACTGAAACTAACTGTTTTGGTGAAACATCCATCAAATCCACATGATCACGTGGAGCCATCAAAACTTCACCTGCGTGACGGCAAACTACAAACTCTTCCGTAAAACGCCCCTCTGAATCTAATGAAGAATTAGCCTGAGCTACATAATGTTTTGATTCTTCCATTGCAGAAAGGTAAATCACCTCTGTTGTCACTTTACCGTCAATAATTTTGCGATATGGACTTTCAATAAAGCCATATTTATTAACTCGTGCAAATGTTGCTAAAGAATTAATAAGACCAATATTAGGACCTTCTGGTGTTTCAATT
>Bartonella schoenbuchensis (068LF) | Germany
GTCGTGAGATGTT-GGGTTAAGTCCCGCAACGAGCGCAACCCTCGCCCTTAGTTGCCAGCATTCAGTTGGGCACTCTAGGGGGACTGCCGGTGATAAGCCGAGAGGAAGGTGGGGATGACGTCAAGTCCTCATGGCCCTTACGGGCTGGGCTACACACGTGCTACAATGGTGGTGACAATGGGCAGCGAAACCGCAAGGTGGAGC-GCGTGAAAAAGGTATTTTGACTGTAGGTGTTGTAACCAAGCCATTTCAATTTGAGGGTGCACGCCGTATGAAAACAGCGGAAGCTGGTATAGAAGAATTACAAAAATCTGTCGATACATTAATTGTTATTCCTAACCAAAATCTATTTCGTATTGCAGATGAAAAAACAACATTTGCCGATGCTTTTGCTATGGCTGATCAGGTGCTTTACTCTGGTGTTGCTTCTATTACGGACTTAATGATTAAAGAAGGGTTGATTAATCTTGACTTTGCTGATGTTCGTTCTGTTATGCATGAAATGGGTCGTGCGATGATGGGAACAGGTGAGGCTTCTGGTGAAGGACGTGCTTTAAAAGCTGCTGAAGCTGCTATTGCAAATCCGCTGTTGGATGAAACCTCTATGTGTGGGGCTCGTGGTCTTTTGATTTCCATTACAGGGGGCCGTGATATGACTTTGTTTGAAGTGGATGAAGCTGCTAATCGATCGCTTCTATTCGTCTTATTGCAAAAGTTCCAACTCTTGCTGCTATGGCTTATAAATACAGCATCGGACAGCCTTTTGTTTATCCACGTAACGATCTTAGCTATGCTGCAAATTTCCTTCACATGTGTTTTTCTGTTCCTTGTGAAGAATACAAAGTTAATCCAGTTCTTGCGCGAGCTATGGACCGAATCTTTACTCTACATGCAGATCATGAACAAAACGCATCCACATCAACCGTACGTCTAGCAGGTTCATCAGGAGCAAATCCGTTTGCGTGTATTGCAGCAGGTGTTGCGTGCCTTTGGGGACCAGCTCATGGTGGTGCTAATGAAGCATGCTTAAAAATGCTGCAAGAAATAGGTTCTATTGAAAAAATTCCTGAGTTTATCGCACGTGCAAAAGATAAAAATGATCCTTTCCGTCTTATGGGCTTTGGCCACAGAGTTTATAAAAATTACGATCCACGTGCAAAACTTATGCAAAAAACCTGCCATGAAGTTTTAAAAGAACTAAATATTAAAGATGATCCACTTCTTGACATTGCTATGGAGCTTGAAAAAATTGCCTTAAGTGATGAATACTTTATTGAAAAAAAGCTTTATCCTAATGTTGATTTCTATTCTGGAATTACATTAAAAGCTCTAGGCTTTCCTACTGAANTATATCGGTCCGCTTGTGAAAACTGTTATGACACGGTGTATTCATTGTACCCGTTGTGTTCGTTTTACGACAGAAGTCGCAGGTGTTTCAGAGCTTGGTTTAATTGGTCGTGGTGAAGATGCTGAAATTACAACCTATCTTGAAAAAGCAATGACATCTGAATTACAGGGGAATGTTATTGATCTTTGTCCGGTAGGTGCTTTAACCTCAAAACCTTATGCATTTCATGCGCGTCCATGGGAATTAACTAAGACGGAATCAATTGATGTGATGGATGCACTTGGTAGTGCCATTCGT-TTCTACACATTATGATGTAGAGACTATAGAAATTGGCGCATCAATTGCGTGTTCAGGTATTTGTCTAACCGTTATTGAACGTGAGCTAAAACAAGCGAATGCTAATTGCTTTGTTGTAGAAGCATGGAAAGAAGCATTGTGTTTGACTAATATTGCTCAATGGACAAAAGGGACTTTTATTAATTTGGAGCGTTCATTGCGGCTTGGTGATGAGATAGGTGGGCATTTGGTTTTTGGTCACGTTGATGGTTTGGCTGAGATCGTTGATCAAAAAAATGAAGGTGATGCAATTCGTTTTTATTTAAAAGCTTCAATGCGGTTAGCGCCTTTTATTGCAGAAAAAGGTTCTATTGCGCTTAACGGTACATCTCTAACCGTTAATTGTATTGAAAATAATATTTTTGATGTTCTTATTATTCGCCATACACTTGAAATGACAACATGGGGGCAGGCTAAAGTGGGGGACCAAGTGAATTTAGAAGTTGATCAGCTTGCTACACCAGATTTTGAAGGATCCAAATCTTCTGTTGCACGAATAACAATACGTGTTGCATCAACCTGATCAACAATACCACTACGTTTTGCACCAATAGCAGCACCAGAATCACGAGCAACTATCGATTCCATACCTGTACCAACAAATGGTGCCTCAGCACGTATAAGTGGAACCGCTTGACGCTGCATGTTTGAACCCATCAACGCACGGTTTGCATCATCATTTTCCAAAAATGGAATAAGAGCAGCAGCCACTGAAACCAACTGCTTTGGTGAAACATCCATCAAATCCACATGATCACGTGGAGCCATCAAAACTTCACCTGCGTGACGGCAAACTACAAACTCTTCCGTAAAACGCCCTTCTGAATCTAATGAAGAATTAGCCTGAGCTACATAATGTTTTGATTCTTCCATTGCAGAAAGATAAATCACCTCTGTTGTCACTTTACCGTCAATAATTTTGCGATATGGACTTTCAATAAAGCCATATTTATTAACTCGTGCAAATGTTGCTAAAGAATTAATAAGACCAATATTAGGACCTTCTGGTGTTTCAATT
